# Supplementary material for: Impact of miR-1/miR-133 Clustered miRNAs: PFN2 Facilitates Malignant Phenotypes in Head and Neck Squamous Cell Carcinoma
Source: Biomedicines. 2022 Mar 12;10(3):663. doi: 10.3390/biomedicines10030663 (PMC8944972; doi:10.3390/biomedicines10030663)
Supplement: Supplementary file 1 [file biomedicines-10-00663-s001.zip]

Archive with 2 entries (2 files):
- 20220216 supplementary figures miR-133ab_miR-1-3p_2-6_PFN2.pdf
- 20220217 Supplementary Tables, PFN2 facilitates malignant phenotypes in HNSCC.xlsx
