# Supplementary material for: Impact of miR-1/miR-133 Clustered miRNAs: PFN2 Facilitates Malignant Phenotypes in Head and Neck Squamous Cell Carcinoma
Source: Biomedicines. 2022 Mar 12;10(3):663. doi: 10.3390/biomedicines10030663 (PMC8944972; doi:10.3390/biomedicines10030663)
Supplement: Supplementary file 1 [file biomedicines-10-00663-s001.zip › 20220217 Supplementary Tables, PFN2 facilitates malignant phenotypes in HNSCC.xlsx]

## Sheet: Table S1
Supplemental Table 1. Clinical features of three HNSCC patients for miRNA expression signature
Sample No.	Age	Sex	Location	cT	cN	cM	cStage	pT	pN	Differentiation
1	49	M	tongue	3	0	0	Ⅲ	4a	3b	well
2	30	F	tongue	2	0	0	Ⅱ	3	0	well
3	60	M	tongue	4a	2c	0	ⅣA	4a	2c	moderate

## Sheet: Table S2
Supplemental Table 2. Features of HNSCC cell lines
Cell line name	Location	Age	Sex	Virus infection
Sa3	upper gingiva	63	male	none
SAS	tongue	not listed	not listed	none

## Sheet: Table S3
Supplemental Table 3. Reagents used in this study
TaqMan primers and probes	Assay ID		Company
GAPDH	Hs02786624_g1		Thermo Fisher Scientific, Waltham, Massachusetts, USA
PFN2	Hs00160050_m1		Thermo Fisher Scientific, Waltham, Massachusetts, USA
PSEN1	Hs00997789_m1		Thermo Fisher Scientific, Waltham, Massachusetts, USA
Pre-miR™ miRNA Precursor	Assay ID	Concentration	Company
negative control miRNA #2	AM17111	10 nM	Thermo Fisher Scientific, Waltham, Massachusetts, USA
hsa-miR-133a-3p	PM10413	10 nM	Thermo Fisher Scientific, Waltham, Massachusetts, USA
hsa-miR-133b	PM10029	10 nM	Thermo Fisher Scientific, Waltham, Massachusetts, USA
hsa-miR-1-3p	PM10617	10 nM	Thermo Fisher Scientific, Waltham, Massachusetts, USA
hsa-miR-206	PM10409	10 nM	Thermo Fisher Scientific, Waltham, Massachusetts, USA
silencer select siRNA	Assay ID	Concentration	Company
siPFN2-1	s10379	5 nM	Thermo Fisher Scientific, Waltham, Massachusetts, USA
siPFN2-2	s10380	5 nM	Thermo Fisher Scientific, Waltham, Massachusetts, USA
WB/IHC Antibodies	Product number	Concentration	Company
anti-GAPDH	sc-3223	WB 1:1000	Santa Cruz Biotechnology, Santa Cruz, CA, USA
anti-PFN2	P0101	WB 1:500	Sigma-Aldrich, St.Louis, MO, USA
		IHC 1:1000

## Sheet: Table S4
Supplemental Table 4. Clinical features of four HNSCC cases used for immunohistochemical staining
Figure	Age	Sex	Location	cT	cN	cM	cStage	pT	pN	Differentiation	HPV status
A,C	70	male	tongue	3	2b	0	ⅣA	3	1	well	unknown
B,F	61	female	hypopharynx	4a	0	0	ⅣA	3	0	moderate	unknown
D	58	male	oropharynx	1	2b	0	ⅣA	1	2b	moderate	unknown
E	79	male	larynx	3	2c	0	ⅣA	4a	0	moderate	unknown
